# Supplementary material for: Multilayer Regulation of Neisseria meningitidis NHBA at Physiologically Relevant Temperatures
Source: Microorganisms. 2022 Apr 18;10(4):834. doi: 10.3390/microorganisms10040834 (PMC9031163; doi:10.3390/microorganisms10040834)
Supplement: Supplementary file 1 [file microorganisms-10-00834-s001.zip]

Archive with 1 entries (1 files):
- microorganisms-1641349-supplementary.pdf
